# Supplementary material for: The Epibiotic Microbiota of Wild Caribbean Sea Urchin Spines Is Species Specific
Source: Microorganisms. 2023 Feb 3;11(2):391. doi: 10.3390/microorganisms11020391 (PMC9966300; doi:10.3390/microorganisms11020391)
Supplement: Supplementary file 1 [file microorganisms-11-00391-s001.zip]

Archive with 9 entries (8 files):
- Suppl Table 1_Abiotic parameters_Sea urchin test microbiota.pdf
- Suppl table 2 beta div.xlsx
- suppl table 3 Alpha_tests.xlsx
- suppl table 4.xlsx
- __MACOSX/
- __MACOSX/._Suppl Table 1_Abiotic parameters_Sea urchin test microbiota.docx
- __MACOSX/._Suppl table 2 beta div.xlsx
- __MACOSX/._suppl table 3 Alpha_tests.xlsx
- __MACOSX/._suppl table 4.xlsx
