# Supplementary material for: The Epibiotic Microbiota of Wild Caribbean Sea Urchin Spines Is Species Specific
Source: Microorganisms. 2023 Feb 3;11(2):391. doi: 10.3390/microorganisms11020391 (PMC9966300; doi:10.3390/microorganisms11020391)
Supplement: Supplementary file 1 [file microorganisms-11-00391-s001.zip › Suppl table 2 beta div.xlsx]

## Sheet: Sheet1
Supplementary Table 2. Non-parametric analyses using ranked beta diversity distances between different group depths found in the mapping file, based on the Bray-Curtis table.
Species
Group 1	Group 2	Sample size	Permutations	R	p-value	q-value
Diadema antillarum	Echinometra lucunter	35	999	0.476536	0.001*	0.0015
Diadema antillarum	Lytechinus variegatus	22	999	0.40173	0.008*	0.0096
Diadema antillarum	Tripneustes ventricosus	36	999	0.469358	0.001*	0.0015
Echinometra lucunter	Lytechinus variegatus	21	999	0.372825	0.016*	0.016
Echinometra lucunter	Tripneustes ventricosus	35	999	0.30469	0.001*	0.0015
Lytechinus variegatus	Tripneustes ventricosus	22	999	0.50131	0.001*	0.0015
Sample site
Group 1	Group 2	Sample size	Permutations	R	p-value	q-value
Catano	Cerro Gordo	35	999	0.0150055	0.261	0.501
Catano	Luquillo	33	999	-0.0198536	0.602	0.602
Cerro Gordo	Luquillo	32	999	0.0101212	0.334	0.501
Trophic niche
Group 1	Group 2	Sample size	Permutations	R	p-value	q-value
Reef	Seagrass	50	999	0.339183	0.001*	0.001
Species / trophic niche (biotope)
Group 1	Group 2	Sample size	Permutations	R	p-value	q-value
Reef Diadema antillarum	Reef Echinometra lucunter	33	999	0.424173	0.001*	0.001
Reef Diadema antillarum	Seagrass Tripneustes ventricosus	34	999	0.486464	0.001*	0.001
Reef Echinometra lucunter	Seagrass Tripneustes ventricosus	33	999	0.340174	0.001*	0.001
Species Sample site
Group 1	Group 2	Sample size	Permutations	R	p-value	q-value
Diadema antillarum Catano	Diadema antillarum Cerro Gordo	12	999	-0.074074	0.71	0.71
Diadema antillarum Catano	Diadema antillarum Luquillo	11	999	0.074667	0.231	0.308
Diadema antillarum Catano	Echinometra lucunter Catano	12	999	0.487037	0.002*	0.0288
Diadema antillarum Catano	Echinometra lucunter Cerro Gordo	12	999	0.248148	0.072	0.144
Diadema antillarum Catano	Echinometra lucunter Luquillo	10	999	0.113095	0.223	0.308
Diadema antillarum Catano	Tripneustes ventricosus Catano	12	999	0.202778	0.097	0.1746
Diadema antillarum Catano	Tripneustes ventricosus Cerro Gordo	11	999	0.672	0.011*	0.0396
Diadema antillarum Catano	Tripneustes ventricosus Luquillo	12	999	0.387037	0.022*	0.060923
Diadema antillarum Cerro Gordo	Diadema antillarum Luquillo	11	999	0.16	0.09	0.170526
Diadema antillarum Cerro Gordo	Echinometra lucunter Catano	12	999	0.255556	0.038*	0.0945
Diadema antillarum Cerro Gordo	Echinometra lucunter Cerro Gordo	12	999	0.077778	0.211	0.308
Diadema antillarum Cerro Gordo	Echinometra lucunter Luquillo	10	999	0.027778	0.34	0.394839
Diadema antillarum Cerro Gordo	Tripneustes ventricosus Catano	12	999	0.037037	0.32	0.384
Diadema antillarum Cerro Gordo	Tripneustes ventricosus Cerro Gordo	11	999	0.581333	0.003*	0.0288
Diadema antillarum Cerro Gordo	Tripneustes ventricosus Luquillo	12	999	0.198148	0.07	0.144
Diadema antillarum Luquillo	Echinometra lucunter Catano	11	999	0.922667	0.006*	0.030857
Diadema antillarum Luquillo	Echinometra lucunter Cerro Gordo	11	999	0.714667	0.004*	0.0288
Diadema antillarum Luquillo	Echinometra lucunter Luquillo	9	999	0.925	0.021*	0.060923
Diadema antillarum Luquillo	Tripneustes ventricosus Catano	11	999	0.557333	0.009*	0.0396
Diadema antillarum Luquillo	Tripneustes ventricosus Cerro Gordo	10	999	1	0.004*	0.0288
Diadema antillarum Luquillo	Tripneustes ventricosus Luquillo	11	999	0.718667	0.006*	0.030857
Echinometra lucunter Catano	Echinometra lucunter Cerro Gordo	12	999	0.025926	0.292	0.362483
Echinometra lucunter Catano	Echinometra lucunter Luquillo	10	999	0.117063	0.22	0.308
Echinometra lucunter Catano	Tripneustes ventricosus Catano	12	999	0.322222	0.04*	0.0945
Echinometra lucunter Catano	Tripneustes ventricosus Cerro Gordo	11	999	0.962667	0.004*	0.0288
Echinometra lucunter Catano	Tripneustes ventricosus Luquillo	12	999	0.441667	0.015*	0.049091
Echinometra lucunter Cerro Gordo	Echinometra lucunter Luquillo	10	999	-0.071429	0.618	0.654353
Echinometra lucunter Cerro Gordo	Tripneustes ventricosus Catano	12	999	0.04537	0.243	0.312429
Echinometra lucunter Cerro Gordo	Tripneustes ventricosus Cerro Gordo	11	999	0.336	0.042*	0.0945
Echinometra lucunter Cerro Gordo	Tripneustes ventricosus Luquillo	12	999	0.083333	0.187	0.292696
Echinometra lucunter Luquillo	Tripneustes ventricosus Catano	10	999	-0.027778	0.505	0.550909
Echinometra lucunter Luquillo	Tripneustes ventricosus Cerro Gordo	9	999	0.9875	0.01*	0.0396
Echinometra lucunter Luquillo	Tripneustes ventricosus Luquillo	10	999	0.172619	0.133	0.228
Tripneustes ventricosus Catano	Tripneustes ventricosus Cerro Gordo	11	999	0.085333	0.17	0.278182
Tripneustes ventricosus Catano	Tripneustes ventricosus Luquillo	12	999	-0.073148	0.68	0.699429
Tripneustes ventricosus Cerro Gordo	Tripneustes ventricosus Luquillo	11	999	-0.014667	0.444	0.4995
* Significant values are highlighted in Echinometra lucunter and with asterisk.
