# Supplementary material for: The Epibiotic Microbiota of Wild Caribbean Sea Urchin Spines Is Species Specific
Source: Microorganisms. 2023 Feb 3;11(2):391. doi: 10.3390/microorganisms11020391 (PMC9966300; doi:10.3390/microorganisms11020391)
Supplement: Supplementary file 1 [file microorganisms-11-00391-s001.zip › suppl table 3 Alpha_tests.xlsx]

## Sheet: Sheet1
Supplementary Table 3. Non-parametric t-test comparing observed richness between the different metadata categories
	Species
Shannon (n=57)	Group 1	Group 2	H	p-value	q-value
	Diadema antillarum (n=18)	Echinometra lucunter (n=17)	0.576253	0.447785	0.447785
	Diadema antillarum (n=18)	Lytechinus variegatus (n=4)	6.96377	0.00831767*	0.0430789
	Diadema antillarum (n=18)	Tripneustes ventricosus (n=18)	2.21121	0.137011	0.164413
	Echinometra lucunter (n=17)	Lytechinus variegatus (n=4)	5.84759	0.01559837*	0.0430789
	Echinometra lucunter (n=17)	Tripneustes ventricosus (n=18)	3.41612	0.0645625	0.0968438
	Lytechinus variegatus (n=4)	Tripneustes ventricosus (n=18)	5.28261	0.02153945*	0.0430789
Chao1 (n=57)	Group 1	Group 2	H	p-value	q-value
	Diadema antillarum (n=18)	Echinometra lucunter (n=17)	0.314815	0.574741	0.862111
	Diadema antillarum (n=18)	Lytechinus variegatus (n=4)	5.28261	0.02153945*	0.0430789
	Diadema antillarum (n=18)	Tripneustes ventricosus (n=18)	0.016016	0.899293	0.899293
	Echinometra lucunter (n=17)	Lytechinus variegatus (n=4)	6.28877	0.01215053*	0.0364516
	Echinometra lucunter (n=17)	Tripneustes ventricosus (n=18)	0.0697168	0.79175	0.899293
	Lytechinus variegatus (n=4)	Tripneustes ventricosus (n=18)	7.42029	0.00644924*	0.0364516
Observed species (n=57)	Group 1	Group 2	H	p-value	q-value
	Diadema antillarum (n=18)	Echinometra lucunter (n=17)	0.0133498	0.908016	0.908016
	Diadema antillarum (n=18)	Lytechinus variegatus (n=4)	5.68116	0.01714803*	0.0342961
	Diadema antillarum (n=18)	Tripneustes ventricosus (n=18)	0.210542	0.646343	0.775612
	Echinometra lucunter (n=17)	Lytechinus variegatus (n=4)	6.51961	0.01066915*	0.0342961
	Echinometra lucunter (n=17)	Tripneustes ventricosus (n=18)	0.29661	0.586015	0.775612
	Lytechinus variegatus (n=4)	Tripneustes ventricosus (n=18)	5.68116	0.01714803*	0.0342961
Eveness (n=57)	Group 1	Group 2	H	p-value	q-value
	Diadema antillarum (n=18)	Echinometra lucunter (n=17)	3.92157	0.04767038*	0.143011
	Diadema antillarum (n=18)	Lytechinus variegatus (n=4)	1.63043	0.201643	0.350034
	Diadema antillarum (n=18)	Tripneustes ventricosus (n=18)	0.676677	0.410733	0.420208
	Echinometra lucunter (n=17)	Lytechinus variegatus (n=4)	0.649733	0.420208	0.420208
	Echinometra lucunter (n=17)	Tripneustes ventricosus (n=18)	7.68627	0.00556424*	0.0333854
	Lytechinus variegatus (n=4)	Tripneustes ventricosus (n=18)	1.42029	0.233356	0.350034
	Sample site
Shannon (n=50)	Group 1	Group 2	H	p-value	q-value
	Catano (n=18)	Cerro Gordo (n=17)	1.11547	0.290896	0.436344
	Catano (n=18)	Luquillo (n=15)	1.98824	0.158526	0.436344
	Cerro Gordo (n=17)	Luquillo (n=15)	0.00320856	0.954829	0.954829
Chao1 (n=50)	Group 1	Group 2	H	p-value	q-value
	Catano (n=18)	Cerro Gordo (n=17)	3.17647	0.0747059	0.193328
	Catano (n=18)	Luquillo (n=15)	2.30588	0.128885	0.193328
	Cerro Gordo (n=17)	Luquillo (n=15)	0.0174688	0.89485	0.89485
Observed species (n=50)	Group 1	Group 2	H	p-value	q-value
	Catano (n=18)	Cerro Gordo (n=17)	3.66551	0.0555495	0.166648
	Catano (n=18)	Luquillo (n=15)	0.884103	0.34708	0.364598
	Cerro Gordo (n=17)	Luquillo (n=15)	0.821993	0.364598	0.364598
Eveness (n=50)	Group 1	Group 2	H	p-value	q-value
	Catano (n=18)	Cerro Gordo (n=17)	0.854031	0.355415	0.355415
	Catano (n=18)	Luquillo (n=15)	1.33856	0.247288	0.355415
	Cerro Gordo (n=17)	Luquillo (n=15)	4.08164	0.04335156*	0.130055
	Trophic niche
Shannon (n=50)	Group 1	Group 2	H	p-value	q-value
	Reef (n=33)	Seagrass (n=17)	5.21432	0.02240157*	0.0224016
Chao1 (n=50)	Group 1	Group 2	H	p-value	q-value
	Reef (n=33)	Seagrass (n=17)	1.85478	0.173229	0.173229
Observed species (n=50)	Group 1	Group 2	H	p-value	q-value
	Reef (n=33)	Seagrass (n=17)	1.11278	0.291479	0.291479
Eveness (n=50)	Group 1	Group 2	H	p-value	q-value
	Reef (n=33)	Seagrass (n=17)	5.98941	0.01439202*	0.014392
	Species Trophic Niche
Shannon (n=50)	Group 1	Group 2	H	p-value	q-value
	Reef Diadema antillarum (n=17)	Reef Echinometra lucunter (n=16)	0.572232	0.449373	0.449373
	Reef Diadema antillarum (n=17)	Seagrass Tripneustes ventricosus (n=17)	3.02551	0.081965	0.122947
	Reef Echinometra lucunter (n=16)	Seagrass Tripneustes ventricosus (n=17)	4.82829	0.027996*	0.083989
Chao1 (n=50)	Group 1	Group 2	H	p-value	q-value
	Reef Diadema antillarum (n=17)	Reef Echinometra lucunter (n=16)	4.21583	0.040048*	0.060073
	Reef Diadema antillarum (n=17)	Seagrass Tripneustes ventricosus (n=17)	0.107069	0.743506	0.743506
	Reef Echinometra lucunter (n=16)	Seagrass Tripneustes ventricosus (n=17)	4.21583	0.040048*	0.060073
Observed species (n=50)	Group 1	Group 2	H	p-value	q-value
	Reef Diadema antillarum (n=17)	Reef Echinometra lucunter (n=16)	0.844456	0.358126	0.480097
	Reef Diadema antillarum (n=17)	Seagrass Tripneustes ventricosus (n=17)	0.498643	0.480097	0.480097
Eveness (n=50)	Reef Echinometra lucunter (n=16)	Seagrass Tripneustes ventricosus (n=17)	1.2476	0.264012	0.480097
	Reef Diadema antillarum (n=17)	Reef Echinometra lucunter (n=16)	1.58953	0.207393	0.221426
	Group 1	Group 2	H	p-value	q-value
	Reef Diadema antillarum (n=17)	Seagrass Tripneustes ventricosus (n=17)	1.49511	0.221426	0.221426
	Reef Echinometra lucunter (n=16)	Seagrass Tripneustes ventricosus (n=17)	9.15571	0.002479*	0.007438
Shannon (n=50)	Species Sample Site
	Group 1	Group 2	H	p-value	q-value
	Diadema antillarum Catano (n=6)	Diadema antillarum Cerro Gordo (n=6)	1.25641	0.262332	0.546643
	Diadema antillarum Catano (n=6)	Diadema antillarum Luquillo (n=5)	1.2	0.273322	0.546643
	Diadema antillarum Catano (n=6)	Echinometra lucunter Catano (n=6)	0.025641	0.87278	0.952124
	Diadema antillarum Catano (n=6)	Echinometra lucunter Cerro Gordo (n=6)	0.025641	0.87278	0.952124
	Diadema antillarum Catano (n=6)	Echinometra lucunter Luquillo (n=4)	0.181818	0.669815	0.861191
	Diadema antillarum Catano (n=6)	Tripneustes ventricosus Catano (n=6)	0.025641	0.87278	0.952124
	Diadema antillarum Catano (n=6)	Tripneustes ventricosus Cerro Gordo (n=5)	5.63333	0.017622*	0.158599
	Diadema antillarum Catano (n=6)	Tripneustes ventricosus Luquillo (n=6)	1.25641	0.262332	0.546643
	Diadema antillarum Cerro Gordo (n=6)	Diadema antillarum Luquillo (n=5)	2.13333	0.144127	0.489408
	Diadema antillarum Cerro Gordo (n=6)	Echinometra lucunter Catano (n=6)	0	1	1
	Diadema antillarum Cerro Gordo (n=6)	Echinometra lucunter Cerro Gordo (n=6)	0.641026	0.42334	0.662619
	Diadema antillarum Cerro Gordo (n=6)	Echinometra lucunter Luquillo (n=4)	0	1	1
	Diadema antillarum Cerro Gordo (n=6)	Tripneustes ventricosus Catano (n=6)	0.410256	0.521839	0.782759
	Diadema antillarum Cerro Gordo (n=6)	Tripneustes ventricosus Cerro Gordo (n=5)	5.63333	0.017622*	0.158599
	Diadema antillarum Cerro Gordo (n=6)	Tripneustes ventricosus Luquillo (n=6)	3.10256	0.078169	0.351761
	Diadema antillarum Luquillo (n=5)	Echinometra lucunter Catano (n=6)	4.03333	0.04461*	0.257367
	Diadema antillarum Luquillo (n=5)	Echinometra lucunter Cerro Gordo (n=6)	0.833333	0.36131	0.619389
	Diadema antillarum Luquillo (n=5)	Echinometra lucunter Luquillo (n=4)	3.84	0.050044	0.257367
	Diadema antillarum Luquillo (n=5)	Tripneustes ventricosus Catano (n=6)	0.3	0.583882	0.840791
	Diadema antillarum Luquillo (n=5)	Tripneustes ventricosus Cerro Gordo (n=5)	1.32	0.250592	0.546643
	Diadema antillarum Luquillo (n=5)	Tripneustes ventricosus Luquillo (n=6)	0.033333	0.855132	0.952124
	Echinometra lucunter Catano (n=6)	Echinometra lucunter Cerro Gordo (n=6)	0.923077	0.336668	0.606003
	Echinometra lucunter Catano (n=6)	Echinometra lucunter Luquillo (n=4)	0.045455	0.83117	0.952124
	Echinometra lucunter Catano (n=6)	Tripneustes ventricosus Catano (n=6)	0.230769	0.630954	0.861191
	Echinometra lucunter Catano (n=6)	Tripneustes ventricosus Cerro Gordo (n=5)	7.5	0.00617*	0.158599
	Echinometra lucunter Catano (n=6)	Tripneustes ventricosus Luquillo (n=6)	2.07692	0.149541	0.489408
	Echinometra lucunter Cerro Gordo (n=6)	Echinometra lucunter Luquillo (n=4)	1.63636	0.200825	0.546643
	Echinometra lucunter Cerro Gordo (n=6)	Tripneustes ventricosus Catano (n=6)	0	1	1
	Echinometra lucunter Cerro Gordo (n=6)	Tripneustes ventricosus Cerro Gordo (n=5)	4.03333	0.04461*	0.257367
	Echinometra lucunter Cerro Gordo (n=6)	Tripneustes ventricosus Luquillo (n=6)	0.641026	0.42334	0.662619
	Echinometra lucunter Luquillo (n=4)	Tripneustes ventricosus Catano (n=6)	0.181818	0.669815	0.861191
	Echinometra lucunter Luquillo (n=4)	Tripneustes ventricosus Cerro Gordo (n=5)	6	0.014306*	0.158599
	Echinometra lucunter Luquillo (n=4)	Tripneustes ventricosus Luquillo (n=6)	1.63636	0.200825	0.546643
	Tripneustes ventricosus Catano (n=6)	Tripneustes ventricosus Cerro Gordo (n=5)	2.13333	0.144127	0.489408
	Tripneustes ventricosus Catano (n=6)	Tripneustes ventricosus Luquillo (n=6)	0.923077	0.336668	0.606003
Chao1 (n=50)	Group 1	Group 2	H	p-value	q-value
	Tripneustes ventricosus Cerro Gordo (n=5)	Tripneustes ventricosus Luquillo (n=6)	1.2	0.273322	0.546643
	Diadema antillarum Catano (n=6)	Diadema antillarum Cerro Gordo (n=6)	0.923077	0.336668	0.637898
	Diadema antillarum Catano (n=6)	Diadema antillarum Luquillo (n=5)	0.033333	0.855132	0.962024
	Diadema antillarum Catano (n=6)	Echinometra lucunter Catano (n=6)	5.02564	0.024975*	0.299696
	Diadema antillarum Catano (n=6)	Echinometra lucunter Cerro Gordo (n=6)	0.641026	0.42334	0.695786
	Diadema antillarum Catano (n=6)	Echinometra lucunter Luquillo (n=4)	1.63636	0.200825	0.637898
	Diadema antillarum Catano (n=6)	Tripneustes ventricosus Catano (n=6)	0.923077	0.336668	0.637898
	Diadema antillarum Catano (n=6)	Tripneustes ventricosus Cerro Gordo (n=5)	1.2	0.273322	0.637898
	Diadema antillarum Catano (n=6)	Tripneustes ventricosus Luquillo (n=6)	1.25641	0.262332	0.637898
	Diadema antillarum Cerro Gordo (n=6)	Diadema antillarum Luquillo (n=5)	0	1	1
	Diadema antillarum Cerro Gordo (n=6)	Echinometra lucunter Catano (n=6)	1.64103	0.200185	0.637898
	Diadema antillarum Cerro Gordo (n=6)	Echinometra lucunter Cerro Gordo (n=6)	0.410256	0.521839	0.695786
	Diadema antillarum Cerro Gordo (n=6)	Echinometra lucunter Luquillo (n=4)	1.13636	0.286422	0.637898
	Diadema antillarum Cerro Gordo (n=6)	Tripneustes ventricosus Catano (n=6)	0.410256	0.521839	0.695786
	Diadema antillarum Cerro Gordo (n=6)	Tripneustes ventricosus Cerro Gordo (n=5)	0.033333	0.855132	0.962024
	Diadema antillarum Cerro Gordo (n=6)	Tripneustes ventricosus Luquillo (n=6)	0.102564	0.748774	0.898529
	Diadema antillarum Luquillo (n=5)	Echinometra lucunter Catano (n=6)	2.13333	0.144127	0.637898
	Diadema antillarum Luquillo (n=5)	Echinometra lucunter Cerro Gordo (n=6)	0.533333	0.465209	0.695786
	Diadema antillarum Luquillo (n=5)	Echinometra lucunter Luquillo (n=4)	0.54	0.462433	0.695786
	Diadema antillarum Luquillo (n=5)	Tripneustes ventricosus Catano (n=6)	0.3	0.583882	0.72482
	Diadema antillarum Luquillo (n=5)	Tripneustes ventricosus Cerro Gordo (n=5)	0.534545	0.464702	0.695786
	Diadema antillarum Luquillo (n=5)	Tripneustes ventricosus Luquillo (n=6)	0.3	0.583882	0.72482
	Echinometra lucunter Catano (n=6)	Echinometra lucunter Cerro Gordo (n=6)	2.5641	0.109315	0.637898
	Echinometra lucunter Catano (n=6)	Echinometra lucunter Luquillo (n=4)	1.13636	0.286422	0.637898
	Echinometra lucunter Catano (n=6)	Tripneustes ventricosus Catano (n=6)	1.25641	0.262332	0.637898
	Echinometra lucunter Catano (n=6)	Tripneustes ventricosus Cerro Gordo (n=5)	5.63333	0.017622*	0.299696
	Echinometra lucunter Catano (n=6)	Tripneustes ventricosus Luquillo (n=6)	6.5641	0.010406*	0.299696
	Echinometra lucunter Cerro Gordo (n=6)	Echinometra lucunter Luquillo (n=4)	0	1	1
	Echinometra lucunter Cerro Gordo (n=6)	Tripneustes ventricosus Catano (n=6)	0.410256	0.521839	0.695786
	Echinometra lucunter Cerro Gordo (n=6)	Tripneustes ventricosus Cerro Gordo (n=5)	0.833333	0.36131	0.650359
	Echinometra lucunter Cerro Gordo (n=6)	Tripneustes ventricosus Luquillo (n=6)	0.923077	0.336668	0.637898
	Echinometra lucunter Luquillo (n=4)	Tripneustes ventricosus Catano (n=6)	0	1	1
	Echinometra lucunter Luquillo (n=4)	Tripneustes ventricosus Cerro Gordo (n=5)	2.94	0.086411	0.637898
	Echinometra lucunter Luquillo (n=4)	Tripneustes ventricosus Luquillo (n=6)	2.22727	0.135593	0.637898
	Tripneustes ventricosus Catano (n=6)	Tripneustes ventricosus Cerro Gordo (n=5)	2.13333	0.144127	0.637898
	Tripneustes ventricosus Catano (n=6)	Tripneustes ventricosus Luquillo (n=6)	1.64103	0.200185	0.637898
Observed species (n=50)	Group 1	Group 2	H	p-value	q-value
	Tripneustes ventricosus Cerro Gordo (n=5)	Tripneustes ventricosus Luquillo (n=6)	0	1	1
	Diadema antillarum Catano (n=6)	Diadema antillarum Cerro Gordo (n=6)	0.102924	0.748349	0.962162
	Diadema antillarum Catano (n=6)	Diadema antillarum Luquillo (n=5)	0.033333	0.855132	0.981878
	Diadema antillarum Catano (n=6)	Echinometra lucunter Catano (n=6)	1.26082	0.261496	0.753866
	Diadema antillarum Catano (n=6)	Echinometra lucunter Cerro Gordo (n=6)	0.410256	0.521839	0.853919
	Diadema antillarum Catano (n=6)	Echinometra lucunter Luquillo (n=4)	0.184049	0.667916	0.962162
	Diadema antillarum Catano (n=6)	Tripneustes ventricosus Catano (n=6)	0.025641	0.87278	0.981878
	Diadema antillarum Catano (n=6)	Tripneustes ventricosus Cerro Gordo (n=5)	2.13333	0.144127	0.753866
	Diadema antillarum Catano (n=6)	Tripneustes ventricosus Luquillo (n=6)	0.410256	0.521839	0.853919
	Diadema antillarum Cerro Gordo (n=6)	Diadema antillarum Luquillo (n=5)	0.033486	0.854805	0.981878
	Diadema antillarum Cerro Gordo (n=6)	Echinometra lucunter Catano (n=6)	1.26526	0.260658	0.753866
	Diadema antillarum Cerro Gordo (n=6)	Echinometra lucunter Cerro Gordo (n=6)	0	1	1
	Diadema antillarum Cerro Gordo (n=6)	Echinometra lucunter Luquillo (n=4)	0.731707	0.39233	0.833863
	Diadema antillarum Cerro Gordo (n=6)	Tripneustes ventricosus Catano (n=6)	0.411696	0.52111	0.853919
	Diadema antillarum Cerro Gordo (n=6)	Tripneustes ventricosus Cerro Gordo (n=5)	1.64079	0.200217	0.753866
	Diadema antillarum Cerro Gordo (n=6)	Tripneustes ventricosus Luquillo (n=6)	0.102924	0.748349	0.962162
	Diadema antillarum Luquillo (n=5)	Echinometra lucunter Catano (n=6)	1.20548	0.272229	0.753866
	Diadema antillarum Luquillo (n=5)	Echinometra lucunter Cerro Gordo (n=6)	0.008371	0.927099	1
	Diadema antillarum Luquillo (n=5)	Echinometra lucunter Luquillo (n=4)	0.54	0.462433	0.853919
	Diadema antillarum Luquillo (n=5)	Tripneustes ventricosus Catano (n=6)	0.533333	0.465209	0.853919
	Diadema antillarum Luquillo (n=5)	Tripneustes ventricosus Cerro Gordo (n=5)	1.84364	0.174525	0.753866
	Diadema antillarum Luquillo (n=5)	Tripneustes ventricosus Luquillo (n=6)	0.133333	0.715001	0.962162
	Echinometra lucunter Catano (n=6)	Echinometra lucunter Cerro Gordo (n=6)	1.64678	0.199397	0.753866
	Echinometra lucunter Catano (n=6)	Echinometra lucunter Luquillo (n=4)	0.182927	0.66887	0.962162
	Echinometra lucunter Catano (n=6)	Tripneustes ventricosus Catano (n=6)	0	1	1
	Echinometra lucunter Catano (n=6)	Tripneustes ventricosus Cerro Gordo (n=5)	4.05175	0.044126*	0.753866
	Echinometra lucunter Catano (n=6)	Tripneustes ventricosus Luquillo (n=6)	2.08421	0.148829	0.753866
	Echinometra lucunter Cerro Gordo (n=6)	Echinometra lucunter Luquillo (n=4)	0.727273	0.393769	0.833863
	Echinometra lucunter Cerro Gordo (n=6)	Tripneustes ventricosus Catano (n=6)	1.25641	0.262332	0.753866
	Echinometra lucunter Cerro Gordo (n=6)	Tripneustes ventricosus Cerro Gordo (n=5)	0.833333	0.36131	0.833863
	Echinometra lucunter Cerro Gordo (n=6)	Tripneustes ventricosus Luquillo (n=6)	0	1	1
	Echinometra lucunter Luquillo (n=4)	Tripneustes ventricosus Catano (n=6)	0.045455	0.83117	0.981878
	Echinometra lucunter Luquillo (n=4)	Tripneustes ventricosus Cerro Gordo (n=5)	2.16	0.141645	0.753866
	Echinometra lucunter Luquillo (n=4)	Tripneustes ventricosus Luquillo (n=6)	1.63636	0.200825	0.753866
	Tripneustes ventricosus Catano (n=6)	Tripneustes ventricosus Cerro Gordo (n=5)	1.63333	0.201243	0.753866
	Tripneustes ventricosus Catano (n=6)	Tripneustes ventricosus Luquillo (n=6)	0.230769	0.630954	0.962162
	Tripneustes ventricosus Cerro Gordo (n=5)	Tripneustes ventricosus Luquillo (n=6)	0.833333	0.36131	0.833863
Eveness (n=50)	Group 1	Group 2	H	p-value	q-value
	Diadema antillarum Catano (n=6)	Diadema antillarum Cerro Gordo (n=6)	4.33333	0.037373*	0.122312
	Diadema antillarum Catano (n=6)	Diadema antillarum Luquillo (n=5)	3.33333	0.067889	0.186526
	Diadema antillarum Catano (n=6)	Echinometra lucunter Catano (n=6)	2.5641	0.109315	0.207122
	Diadema antillarum Catano (n=6)	Echinometra lucunter Cerro Gordo (n=6)	1.64103	0.200185	0.343174
	Diadema antillarum Catano (n=6)	Echinometra lucunter Luquillo (n=4)	2.90909	0.088082	0.186526
	Diadema antillarum Catano (n=6)	Tripneustes ventricosus Catano (n=6)	0.102564	0.748774	0.79282
	Diadema antillarum Catano (n=6)	Tripneustes ventricosus Cerro Gordo (n=5)	0.3	0.583882	0.678057
	Diadema antillarum Catano (n=6)	Tripneustes ventricosus Luquillo (n=6)	0.410256	0.521839	0.670936
	Diadema antillarum Cerro Gordo (n=6)	Diadema antillarum Luquillo (n=5)	7.5	0.00617*	0.070488
	Diadema antillarum Cerro Gordo (n=6)	Echinometra lucunter Catano (n=6)	3.10256	0.078169	0.186526
	Diadema antillarum Cerro Gordo (n=6)	Echinometra lucunter Cerro Gordo (n=6)	3.10256	0.078169	0.186526
	Diadema antillarum Cerro Gordo (n=6)	Echinometra lucunter Luquillo (n=4)	2.90909	0.088082	0.186526
	Diadema antillarum Cerro Gordo (n=6)	Tripneustes ventricosus Catano (n=6)	0.923077	0.336668	0.526959
	Diadema antillarum Cerro Gordo (n=6)	Tripneustes ventricosus Cerro Gordo (n=5)	5.63333	0.017622*	0.070488
	Diadema antillarum Cerro Gordo (n=6)	Tripneustes ventricosus Luquillo (n=6)	5.76923	0.016309*	0.070488
	Diadema antillarum Luquillo (n=5)	Echinometra lucunter Catano (n=6)	7.5	0.00617*	0.070488
	Diadema antillarum Luquillo (n=5)	Echinometra lucunter Cerro Gordo (n=6)	6.53333	0.010587*	0.070488
	Diadema antillarum Luquillo (n=5)	Echinometra lucunter Luquillo (n=4)	6	0.014306*	0.070488
	Diadema antillarum Luquillo (n=5)	Tripneustes ventricosus Catano (n=6)	0.533333	0.465209	0.620278
	Diadema antillarum Luquillo (n=5)	Tripneustes ventricosus Cerro Gordo (n=5)	0.010909	0.916815	0.94301
	Diadema antillarum Luquillo (n=5)	Tripneustes ventricosus Luquillo (n=6)	0.3	0.583882	0.678057
	Echinometra lucunter Catano (n=6)	Echinometra lucunter Cerro Gordo (n=6)	0	1	1
	Echinometra lucunter Catano (n=6)	Echinometra lucunter Luquillo (n=4)	2.22727	0.135593	0.244067
	Echinometra lucunter Catano (n=6)	Tripneustes ventricosus Catano (n=6)	0.923077	0.336668	0.526959
	Echinometra lucunter Catano (n=6)	Tripneustes ventricosus Cerro Gordo (n=5)	2.7	0.100348	0.200696
	Echinometra lucunter Catano (n=6)	Tripneustes ventricosus Luquillo (n=6)	5.76923	0.016309*	0.070488
	Echinometra lucunter Cerro Gordo (n=6)	Echinometra lucunter Luquillo (n=4)	0.727273	0.393769	0.567027
	Echinometra lucunter Cerro Gordo (n=6)	Tripneustes ventricosus Catano (n=6)	0.641026	0.42334	0.586163
	Echinometra lucunter Cerro Gordo (n=6)	Tripneustes ventricosus Cerro Gordo (n=5)	3.33333	0.067889	0.186526
	Echinometra lucunter Cerro Gordo (n=6)	Tripneustes ventricosus Luquillo (n=6)	4.33333	0.037373*	0.122312
	Echinometra lucunter Luquillo (n=4)	Tripneustes ventricosus Catano (n=6)	0.727273	0.393769	0.567027
	Echinometra lucunter Luquillo (n=4)	Tripneustes ventricosus Cerro Gordo (n=5)	6	0.014306*	0.070488
	Echinometra lucunter Luquillo (n=4)	Tripneustes ventricosus Luquillo (n=6)	6.54545	0.010515*	0.070488
	Tripneustes ventricosus Catano (n=6)	Tripneustes ventricosus Cerro Gordo (n=5)	0.3	0.583882	0.678057
	Tripneustes ventricosus Catano (n=6)	Tripneustes ventricosus Luquillo (n=6)	0.230769	0.630954	0.709823
	Tripneustes ventricosus Cerro Gordo (n=5)	Tripneustes ventricosus Luquillo (n=6)	0.133333	0.715001	0.780001
* Significant values are highlighted in Echinometra lucunter and with asteristic
