# Supplementary material for: The Epibiotic Microbiota of Wild Caribbean Sea Urchin Spines Is Species Specific
Source: Microorganisms. 2023 Feb 3;11(2):391. doi: 10.3390/microorganisms11020391 (PMC9966300; doi:10.3390/microorganisms11020391)
Supplement: Supplementary file 1 [file microorganisms-11-00391-s001.zip › suppl table 4.xlsx]

## Sheet: Sheet1
Supplementary Table 4. Unique epibiont taxa and epibiont shared taxa with gut in Diadema antillarum, Echinometra lucunter, Lytechinus varietagus and Tripneustes ventricosus.
Diadema antillarum		Echinometra lucunter		Lytechinus varietagus		Tripneustes ventricosus
Shared with gut	Unique	Shared with gut	Unique	Shared with gut	Unique	Shared with gut	Unique
D_6__Bacteroidetes bacterium SS1	D_6__uncultured bacterium	D_6__Agarivorans sp. VibC-Oc-065	D_6__Bacteroidetes bacterium SS1	D_6__Photobacterium sp. IAJ19	D_6__uncultured bacterium	D_6__Agarivorans sp. VibC-Oc-065	D_6__uncultured bacterium
D_6__Agarivorans sp. VibC-Oc-065	D_6__uncultured bacterium	D_6__Photobacterium sp. IAJ19	D_6__uncultured bacterium	D_6__uncultured bacterium	D_6__uncultured bacterium	D_6__Photobacterium sp. IAJ19	D_6__uncultured Brevundimonas sp.
D_6__uncultured bacterium	D_6__uncultured Planctomyces sp.	D_6__uncultured bacterium	D_6__uncultured planctomycete	D_6__uncultured planctomycete	D_6__uncultured bacterium	D_6__Ferrimonas sp. EF3B-B688	D_6__Actinomyces odontolyticus
D_6__Photobacterium sp. IAJ19	D_6__uncultured bacterium	D_6__Ferrimonas sp. EF3B-B688	D_6__uncultured alpha proteobacterium	D_6__Xenococcus sp. PCC 7307	D_6__uncultured bacterium	D_6__uncultured bacterium	D_6__uncultured bacterium
D_6__Ferrimonas sp. EF3B-B688	D_6__uncultured alpha proteobacterium	D_6__uncultured bacterium	D_6__Pseudomonas plecoglossicida	D_6__Pseudomonas plecoglossicida	D_6__uncultured bacterium	D_6__Pseudomonas plecoglossicida	D_6__uncultured bacterium
D_6__uncultured bacterium	D_6__uncultured gamma proteobacterium	D_6__Persicobacter diffluens	D_6__uncultured bacterium	D_6__uncultured bacterium	D_6__uncultured bacterium	D_6__Persicobacter diffluens	D_6__uncultured microorganism
D_6__Pseudomonas plecoglossicida	D_6__uncultured Bacteroidetes bacterium	D_6__uncultured alpha proteobacterium	D_6__uncultured low G+C Gram-positive bacterium	D_6__uncultured alpha proteobacterium	D_6__uncultured bacterium	D_6__uncultured bacterium	D_6__uncultured alpha proteobacterium
D_6__uncultured Corynebacterium sp. MTcory17R	D_6__uncultured bacterium	D_6__Paramoritella alkaliphila	D_6__uncultured Bacteroidetes bacterium	D_6__uncultured bacterium	D_6__uncultured Flexibacteraceae bacterium	D_6__uncultured gamma proteobacterium	D_6__uncultured bacterium
D_6__Persicobacter diffluens	D_6__Porphyrobacter meromictius	D_6__uncultured gamma proteobacterium	D_6__uncultured bacterium	D_6__uncultured bacterium	D_6__uncultured bacterium	D_6__Paramoritella alkaliphila	D_6__Micrococcus sp. SS13.21
D_6__uncultured bacterium	D_6__uncultured bacterium	D_6__uncultured bacterium	D_6__uncultured organism	D_6__uncultured delta proteobacterium	D_6__Pandoraea sp. Y1	D_6__uncultured low G+C Gram-positive bacterium	D_6__Halomonas sp. SeaH-As8w
D_6__Paramoritella alkaliphila	D_6__uncultured bacterium	D_6__Staphylococcus sp. IGCAR-7/07	D_6__uncultured bacterium	D_6__uncultured Pseudomonas sp.	D_6__uncultured bacterium	D_6__uncultured bacterium	D_6__uncultured organism
D_6__uncultured low G+C Gram-positive bacterium	D_6__Micrococcus sp. SS13.21	D_6__uncultured bacterium	D_6__Xenococcus sp. PCC 7305	D_6__uncultured actinobacterium	D_6__Corynebacterium afermentans	D_6__Ferrimonas sp. C512	D_6__uncultured rumen bacterium
D_6__uncultured bacterium	D_6__uncultured bacterium	D_6__uncultured Bacteroidetes bacterium	D_6__uncultured bacterium	D_6__uncultured bacterium	D_6__uncultured Sphingobacteriales bacterium	D_6__Staphylococcus sp. IGCAR-7/07	D_6__Vibrio sp. S-C1-5
D_6__Ferrimonas sp. C512	D_6__endosymbiont of Chlamys farreri	D_6__Vibrio furnissii	D_6__uncultured organism	D_6__Pleurocapsa sp. PCC 7319	D_6__uncultured bacterium	D_6__uncultured bacterium	D_6__uncultured bacterium
D_6__Staphylococcus sp. IGCAR-7/07	D_6__Bacillus sp. oral taxon F26	D_6__Enterobacter sp. NISOC_03	D_6__uncultured bacterium	D_6__Micrococcus sp. SS13.21	D_6__uncultured bacterium	D_6__uncultured gamma proteobacterium	D_6__uncultured bacterium
D_6__Vibrio furnissii	D_6__uncultured bacterium	D_6__uncultured bacterium	D_6__uncultured bacterium	D_6__Staphylococcus sp. IGCAR-7/07	D_6__uncultured bacterium	D_6__Vibrio furnissii	D_6__uncultured Staphylococcus sp.
D_6__uncultured Bacteroidetes bacterium	D_6__uncultured organism	D_6__Vibrio sp. S2600	D_6__Photobacterium sp. AK18	D_6__Vibrio furnissii	D_6__uncultured bacterium	D_6__uncultured Bacteroidetes bacterium	D_6__uncultured gamma proteobacterium
D_6__uncultured Bacteroidetes bacterium	D_6__Vibrio sp. S-C1-5	D_6__Vibrio sp. S-C1-5	D_6__uncultured organism	D_6__uncultured bacterium	D_6__uncultured organism	D_6__Enterobacter sp. NISOC_03	D_6__uncultured bacterium
D_6__Enterobacter sp. NISOC_03	D_6__uncultured bacterium	D_6__uncultured bacterium	D_6__uncultured bacterium	D_6__uncultured bacterium	D_6__uncultured gamma proteobacterium	D_6__uncultured bacterium	D_6__uncultured rumen bacterium
D_6__uncultured bacterium	D_6__uncultured bacterium	D_6__uncultured Bacteroidetes bacterium	D_6__uncultured bacterium	D_6__uncultured bacterium	D_6__uncultured bacterium	D_6__Tenacibaculum aestuarii	D_6__Acinetobacter indicus
D_6__Ferrimonas gelatinilytica	D_6__uncultured bacterium	D_6__uncultured alpha proteobacterium	D_6__uncultured bacterium	D_6__uncultured bacterium	D_6__uncultured Parvibaculum sp.	D_6__Vibrio sp. S2600	D_6__uncultured bacterium
D_6__Vibrio sp. S2600	D_6__uncultured bacterium	D_6__uncultured bacterium	D_6__uncultured bacterium	D_6__uncultured bacterium	D_6__uncultured bacterium	D_6__uncultured bacterium	D_6__uncultured bacterium
D_6__uncultured bacterium	D_6__uncultured rumen bacterium	D_6__Vibrio alginolyticus	D_6__uncultured bacterium	D_6__uncultured Bacteroidetes bacterium	D_6__uncultured organism	D_6__uncultured Bacteroidetes bacterium	D_6__uncultured Verrucomicrobia bacterium
D_6__uncultured Bacteroidetes bacterium	D_6__uncultured marine bacterium	D_6__uncultured Propionigenium sp.	D_6__uncultured bacterium	D_6__uncultured bacterium	D_6__Flammeovirga sp. NBRC 100895	D_6__uncultured alpha proteobacterium	D_6__uncultured bacterium
D_6__uncultured alpha proteobacterium	D_6__uncultured bacterium	D_6__uncultured planctomycete	D_6__Alteromonadaceae bacterium HSML-FTL-9e	D_6__uncultured planctomycete	D_6__uncultured bacterium	D_6__uncultured bacterium	D_6__uncultured bacterium
D_6__uncultured bacterium	D_6__uncultured organism	D_6__Vibrio sp. XS13	D_6__Vibrio shilonii	D_6__uncultured Propionigenium sp.	D_6__Pseudomonas fluorescens	D_6__Vibrio alginolyticus	D_6__uncultured bacterium
D_6__Vibrio alginolyticus	D_6__Alteromonadaceae bacterium HSML-FTL-9e	D_6__uncultured bacterium	D_6__uncultured bacterium	D_6__Vibrio sp. XS13	D_6__uncultured bacterium	D_6__uncultured Propionigenium sp.	D_6__uncultured bacterium
D_6__uncultured Propionigenium sp.	D_6__uncultured Flavobacteriaceae bacterium	D_6__uncultured alpha proteobacterium	D_6__uncultured bacterium	D_6__uncultured bacterium	D_6__Pseudomonas sp. SGb396	D_6__Vibrio sp. XS13	D_6__uncultured bacterium
D_6__Vibrio sp. XS13	D_6__uncultured bacterium	D_6__Labrenzia marina	D_6__uncultured bacterium	D_6__uncultured cyanobacterium	D_6__uncultured bacterium	D_6__uncultured bacterium	D_6__uncultured bacterium
D_6__uncultured bacterium	D_6__uncultured bacterium	D_6__Agarivorans sp. B21	D_6__unidentified marine bacterioplankton	D_6__planctomycete DDSe3016	D_6__uncultured bacterium	D_6__Agarivorans sp. B21	D_6__uncultured bacterium
D_6__Agarivorans sp. B21	D_6__uncultured bacterium	D_6__Desulfovibrio zosterae	D_6__uncultured Desulfobulbaceae bacterium	D_6__uncultured bacterium	D_6__uncultured bacterium	D_6__uncultured bacterium	D_6__uncultured bacterium
D_6__blood disease bacterium A2 HR-MARDI	D_6__uncultured Bacteroidetes bacterium	D_6__uncultured Bacteroidetes bacterium	D_6__Oceanicola batsensis	D_6__uncultured bacterium	D_6__Pseudoruegeria sp. D-17	D_6__blood disease bacterium A2 HR-MARDI	D_6__uncultured bacterium
D_6__uncultured Bacteroidetes bacterium	D_6__uncultured planctomycete	D_6__uncultured Bacteroidetes bacterium	D_6__uncultured alpha proteobacterium	D_6__uncultured Planctomycetales bacterium	D_6__uncultured bacterium	D_6__uncultured Bacteroidetes bacterium	D_6__uncultured rumen archaeon
D_6__uncultured Bacteroidetes bacterium	D_6__uncultured bacterium	D_6__uncultured Bacteroidetes bacterium	D_6__Fangia hongkongensis	D_6__uncultured bacterium	D_6__Agrobacterium tumefaciens	D_6__uncultured Bacteroidetes bacterium	D_6__uncultured bacterium
D_6__uncultured planctomycete	D_6__Staphylococcus succinus	D_6__uncultured Bacteroidetes bacterium	D_6__Ephemera danica	D_6__Roseobacter sp. S4466	D_6__uncultured Treponema sp.	D_6__uncultured Bacteroidetes bacterium	D_6__uncultured bacterium
D_6__uncultured Bacteroidetes bacterium	D_6__uncultured alpha proteobacterium	D_6__uncultured Gram-positive bacterium HOC39	D_6__uncultured planctomycete	D_6__uncultured Bacteroidetes bacterium	D_6__Stenotrophomonas sp. H2	D_6__Staphylococcus succinus	D_6__uncultured bacterium
D_6__Kistimonas scapharcae	D_6__uncultured bacterium	D_6__Psychromonas sp. SP041	D_6__uncultured bacterium	D_6__unidentified marine bacterioplankton	D_6__uncultured bacterium	D_6__uncultured bacterium	D_6__uncultured bacterium
D_6__uncultured alpha proteobacterium	D_6__uncultured bacterium	D_6__Photobacterium sp. AE6	D_6__uncultured bacterium	D_6__uncultured alpha proteobacterium	D_6__uncultured cyanobacterium	D_6__uncultured Bacteroidetes bacterium	D_6__uncultured bacterium
D_6__Psychromonas sp. SP041	D_6__uncultured bacterium	D_6__Vibrio sp. PH19	D_6__uncultured bacterium	D_6__uncultured bacterium	D_6__uncultured bacterium	D_6__uncultured Desulfobulbaceae bacterium	D_6__uncultured rumen bacterium
D_6__uncultured Gram-positive bacterium HOC39	D_6__Stenotrophomonas sp. H2	D_6__Vibrio breoganii	D_6__uncultured bacterium	D_6__Photobacterium sp. AE6	D_6__uncultured bacterium	D_6__uncultured Gram-positive bacterium HOC39	D_6__uncultured bacterium
D_6__Photobacterium sp. AE6	D_6__uncultured bacterium	D_6__uncultured bacterium	D_6__uncultured organism	D_6__uncultured bacterium	D_6__uncultured archaeon	D_6__Psychromonas sp. SP041	D_6__uncultured bacterium
D_6__Vibrio sp. PH19	D_6__Corynebacterium macginleyi	D_6__uncultured bacterium	D_6__Vibrio stylophorae	D_6__uncultured gamma proteobacterium	D_6__uncultured bacterium	D_6__Photobacterium sp. AE6	D_6__uncultured bacterium
D_6__uncultured bacterium	D_6__uncultured bacterium	D_6__Vibrio sp. IGJ1.11	D_6__uncultured bacterium	D_6__Vibrio sp. IGJ1.11	D_6__uncultured gamma proteobacterium	D_6__Vibrio sp. PH19	D_6__uncultured bacterium
D_6__Vibrio breoganii	D_6__uncultured Vibrio sp.	D_6__uncultured alpha proteobacterium	D_6__uncultured bacterium	D_6__uncultured bacterium	D_6__Vibrio sp. CAIM 1540	D_6__uncultured bacterium	D_6__uncultured archaeon
D_6__uncultured bacterium	D_6__uncultured rumen bacterium	D_6__Paraferrimonas sedimenticola	D_6__uncultured bacterium	D_6__uncultured bacterium	D_6__uncultured bacterium	D_6__Vibrio breoganii	D_6__uncultured gamma proteobacterium
D_6__uncultured gamma proteobacterium	D_6__Hyella sp. LEGE 07179	D_6__uncultured gamma proteobacterium	D_6__uncultured bacterium	D_6__uncultured gamma proteobacterium	D_6__unidentified bacterium wb1_A08	D_6__uncultured bacterium	D_6__Pleurocapsa sp. HA4302
D_6__Vibrio sp. IGJ1.11	D_6__uncultured bacterium	D_6__uncultured bacterium	D_6__uncultured bacterium	D_6__uncultured bacterium	D_6__uncultured bacterium	D_6__Vibrio sp. IGJ1.11	D_6__uncultured bacterium
D_6__uncultured alpha proteobacterium	D_6__uncultured bacterium	D_6__uncultured bacterium	D_6__uncultured bacterium	D_6__uncultured bacterium	D_6__Vibrio xuii	D_6__uncultured alpha proteobacterium	D_6__Aliivibrio fischeri
D_6__uncultured gamma proteobacterium	D_6__uncultured bacterium	D_6__uncultured Bacteroidetes bacterium	D_6__uncultured bacterium	D_6__uncultured bacterium	D_6__uncultured bacterium	D_6__uncultured bacterium	D_6__uncultured rumen bacterium
D_6__uncultured bacterium	D_6__uncultured bacterium	D_6__uncultured bacterium	D_6__uncultured bacterium	D_6__uncultured bacterium	D_6__uncultured bacterium	D_6__uncultured gamma proteobacterium	D_6__uncultured bacterium
D_6__uncultured bacterium	D_6__uncultured gamma proteobacterium	D_6__Vibrio sp. 09BS3-2	D_6__uncultured bacterium	D_6__Vibrio sp. 09BS3-2	D_6__uncultured alpha proteobacterium	D_6__Sediminitomix flava	D_6__uncultured rumen bacterium
D_6__Sediminitomix flava	D_6__uncultured rumen bacterium	D_6__uncultured bacterium	D_6__uncultured bacterium	D_6__Pleurocapsa sp. HA4230	D_6__uncultured organism	D_6__uncultured bacterium	D_6__uncultured bacterium
D_6__uncultured Bacteroidetes bacterium	D_6__uncultured bacterium	D_6__Vibrio sp. GNUM-3	D_6__uncultured organism	D_6__cyanobacterium GI-1	D_6__Rivularia sp. PCC 7116	D_6__uncultured bacterium	D_6__Pseudomonas putida
D_6__uncultured bacterium	D_6__Oscillatoria subbrevis SGBRA04	D_6__uncultured bacterium	D_6__Vibrio sp. S-1	D_6__Vibrio sp. GNUM-3	D_6__uncultured Hyphomicrobiaceae bacterium	D_6__uncultured bacterium	D_6__uncultured rumen bacterium
D_6__Vibrio sp. 09BS3-2	D_6__uncultured bacterium	D_6__uncultured bacterium	D_6__uncultured bacterium	D_6__uncultured gamma proteobacterium	D_6__uncultured planctomycete	D_6__uncultured Bacteroidetes bacterium	D_6__uncultured bacterium
D_6__uncultured bacterium	D_6__uncultured organism	D_6__uncultured Verrucomicrobia bacterium	D_6__uncultured bacterium	D_6__uncultured bacterium	D_6__uncultured Bacteroidetes bacterium	D_6__uncultured bacterium	D_6__uncultured bacterium
D_6__Vibrio sp. GNUM-3	D_6__Vibrio sp. S-1	D_6__uncultured bacterium	D_6__uncultured bacterium	D_6__uncultured bacterium	D_6__uncultured bacterium	D_6__Vibrio sp. 09BS3-2	D_6__uncultured bacterium
D_6__uncultured Verrucomicrobia bacterium	D_6__uncultured bacterium	D_6__uncultured bacterium	D_6__uncultured alpha proteobacterium	D_6__uncultured bacterium	D_6__uncultured bacterium	D_6__Vibrio sp. GNUM-3	D_6__uncultured organism
D_6__Bacillus weihenstephanensis	D_6__uncultured bacterium	D_6__uncultured bacterium	D_6__uncultured Bacteroidetes bacterium	D_6__uncultured bacterium	D_6__uncultured bacterium	D_6__uncultured bacterium	D_6__uncultured Lyngbya sp.
D_6__uncultured bacterium	D_6__Micrococcus luteus	D_6__Oscillatoria subbrevis SGBRA04	D_6__Ferrimonas gelatinilytica	D_6__uncultured bacterium	D_6__uncultured bacterium	D_6__uncultured bacterium	D_6__alpha proteobacterium NAMAF002
D_6__uncultured bacterium	D_6__uncultured Lentisphaerae bacterium	D_6__uncultured bacterium	D_6__Rivularia sp. XP16B	D_6__Oscillatoria subbrevis SGBRA04	D_6__uncultured bacterium	D_6__uncultured Verrucomicrobia bacterium	D_6__uncultured alpha proteobacterium
D_6__uncultured bacterium	D_6__uncultured bacterium	D_6__Vibrio mediterranei	D_6__bacterium ICN9	D_6__uncultured bacterium	D_6__planctomycete DDSe3011	D_6__uncultured bacterium	D_6__uncultured delta proteobacterium
D_6__uncultured bacterium	D_6__uncultured bacterium	D_6__Aliivibrio fischeri	D_6__Tropicimonas isoalkanivorans	D_6__uncultured bacterium	D_6__uncultured bacterium	D_6__uncultured bacterium	D_6__uncultured bacterium
D_6__uncultured bacterium	D_6__uncultured bacterium	D_6__Vibrionaceae bacterium KMM 6351	D_6__uncultured bacterium	D_6__Vibrio mediterranei	D_6__Rhodopirellula sp. SM49	D_6__uncultured bacterium	D_6__uncultured Bacteroidetes bacterium
D_6__uncultured bacterium	D_6__Xenococcus sp. PCC 7305	D_6__uncultured delta proteobacterium	D_6__uncultured bacterium	D_6__uncultured bacterium	D_6__uncultured bacterium	D_6__Oscillatoria subbrevis SGBRA04	D_6__uncultured bacterium
D_6__Vibrio mediterranei	D_6__uncultured Pseudomonas sp.	D_6__uncultured Gram-positive bacterium	D_6__uncultured bacterium	D_6__uncultured delta proteobacterium	D_6__uncultured bacterium	D_6__uncultured bacterium	D_6__Xenococcus sp. PCC 7305
D_6__Aliivibrio fischeri	D_6__uncultured bacterium	D_6__uncultured bacterium	D_6__uncultured bacterium	D_6__uncultured bacterium	D_6__uncultured bacterium	D_6__uncultured bacterium	D_6__uncultured bacterium
D_6__Vibrionaceae bacterium KMM 6351	D_6__bacterium ICN9	D_6__uncultured bacterium	D_6__uncultured bacterium	D_6__uncultured bacterium	D_6__uncultured Brevundimonas sp.	D_6__Vibrio mediterranei	D_6__Tenacibaculum sp. Hpt3
D_6__uncultured delta proteobacterium	D_6__uncultured gamma proteobacterium	D_6__uncultured bacterium	D_6__Staphylococcus succinus	D_6__uncultured bacterium	D_6__uncultured Cryomorphaceae bacterium	D_6__Vibrionaceae bacterium KMM 6351	D_6__Ferrimonas gelatinilytica
D_6__uncultured Gram-positive bacterium	D_6__Bacillus pumilus	D_6__Pseudovibrio sp. SPO723	D_6__Psychromonas ingrahamii 37	D_6__uncultured bacterium	D_6__Bacillus sp. A46(2010)	D_6__Polaribacter sp. IMCC17010	D_6__Dietzia sp. ISA13
D_6__uncultured bacterium	D_6__Flammeovirga sp. KTW-1	D_6__uncultured bacterium	D_6__uncultured bacterium	D_6__Pseudomonas sp. JSG4	D_6__uncultured bacterium	D_6__uncultured delta proteobacterium	D_6__uncultured bacterium
D_6__uncultured bacterium	D_6__uncultured bacterium	D_6__Vibrio sp. E20122	D_6__uncultured Rheinheimera sp.	D_6__Micrococcus luteus	D_6__Symbiodinium sp. A1	D_6__uncultured organism	D_6__uncultured bacterium
D_6__uncultured bacterium	D_6__uncultured planctomycete		D_6__Bacillus weihenstephanensis	D_6__Agarivorans sp. VibC-Oc-065	D_6__gamma proteobacterium NEP3	D_6__uncultured bacterium	D_6__uncultured planctomycete
D_6__uncultured bacterium	D_6__Pseudomonas fluorescens		D_6__Roseibium sp. TrichSKD4	D_6__uncultured bacterium	D_6__uncultured bacterium	D_6__uncultured bacterium	D_6__uncultured bacterium
D_6__Pseudomonas sp. JSG4	D_6__Bacillus mycoides		D_6__uncultured bacterium	D_6__uncultured bacterium	D_6__uncultured bacterium	D_6__Vibrio sp. S-1	D_6__uncultured bacterium
D_6__uncultured bacterium	D_6__Desulfovibrio zosterae		D_6__uncultured bacterium	D_6__Ferrimonas sp. EF3B-B688	D_6__uncultured Firmicutes bacterium	D_6__uncultured bacterium	D_6__Leptolyngbya sp. PCC 7375
D_6__uncultured bacterium	D_6__uncultured bacterium		D_6__uncultured bacterium	D_6__uncultured bacterium	D_6__uncultured Staphylococcus sp.	D_6__uncultured bacterium	D_6__uncultured bacterium
	D_6__Bacteriovorax sp. T8			D_6__uncultured organism	D_6__uncultured bacterium	D_6__Pantoea ananatis	D_6__uncultured bacterium
	D_6__uncultured organism			D_6__Persicobacter diffluens	D_6__uncultured bacterium	D_6__uncultured bacterium	D_6__Alteromonadaceae bacterium HSML-FTL-9e
	D_6__uncultured bacterium			D_6__uncultured gamma proteobacterium	D_6__uncultured Bacteroidetes bacterium	D_6__Pseudomonas sp. JSG4	D_6__uncultured Simkaniaceae bacterium
	D_6__uncultured Caldilinea sp.			D_6__uncultured bacterium	D_6__uncultured gamma proteobacterium	D_6__uncultured bacterium	D_6__uncultured bacterium
	D_6__Paraferrimonas sedimenticola			D_6__Paramoritella alkaliphila	D_6__Mycobacterium rufum	D_6__uncultured bacterium	D_6__uncultured bacterium
	D_6__uncultured bacterium			D_6__uncultured low G+C Gram-positive bacterium	D_6__uncultured bacterium	D_6__Micrococcus luteus	D_6__uncultured bacterium
	D_6__uncultured bacterium			D_6__uncultured bacterium	D_6__uncultured Planctomycetales bacterium		D_6__uncultured planctomycete
	D_6__uncultured bacterium			D_6__uncultured alpha proteobacterium	D_6__uncultured bacterium		D_6__Kistimonas scapharcae
	D_6__uncultured bacterium			D_6__uncultured bacterium	D_6__uncultured Roseobacter sp.		D_6__uncultured alpha proteobacterium
	D_6__Pantoea agglomerans			D_6__uncultured organism	D_6__uncultured cyanobacterium		D_6__uncultured bacterium
	D_6__uncultured bacterium			D_6__uncultured bacterium	D_6__uncultured marine bacterium		D_6__uncultured bacterium
	D_6__uncultured bacterium			D_6__uncultured bacterium	D_6__uncultured bacterium		D_6__uncultured planctomycete
	D_6__uncultured bacterium			D_6__uncultured Bacteroidetes bacterium	D_6__mucus bacterium 112		D_6__uncultured bacterium
	D_6__uncultured bacterium			D_6__Xenococcus sp. PCC 7305	D_6__uncultured bacterium		D_6__Tenacibaculum soleae
	D_6__uncultured bacterium			D_6__Enterobacter sp. NISOC_03	D_6__uncultured planctomycete		D_6__uncultured organism
	D_6__uncultured bacterium			D_6__Chroococcidiopsis sp. CCMP2733	D_6__Naumannella halotolerans		D_6__uncultured bacterium
	D_6__uncultured bacterium			D_6__Vibrio sp. S2600	D_6__uncultured Flammeovirgaceae bacterium		D_6__uncultured bacterium
	D_6__uncultured delta proteobacterium			D_6__uncultured bacterium	D_6__uncultured bacterium		D_6__uncultured gamma proteobacterium
	D_6__uncultured bacterium			D_6__uncultured bacterium	D_6__uncultured planctomycete		D_6__uncultured bacterium
	D_6__uncultured Planctomycetales bacterium			D_6__Vibrio alginolyticus	D_6__Vibrio breoganii		D_6__uncultured bacterium
	D_6__Pantoea ananatis			D_6__uncultured bacterium	D_6__Flavobacteriaceae bacterium JC2493		D_6__uncultured bacterium
	D_6__uncultured bacterium			D_6__uncultured bacterium	D_6__uncultured bacterium		D_6__Paraferrimonas sedimenticola
	D_6__uncultured bacterium			D_6__uncultured bacterium	D_6__uncultured bacterium		D_6__Roseobacter sp. LA7
				D_6__Agarivorans sp. B21	D_6__uncultured bacterium		D_6__Flavobacteriaceae bacterium 04OKA-17-12
				D_6__uncultured Alteromonadaceae bacterium	D_6__Lactococcus sp. INT2		D_6__uncultured bacterium
				D_6__uncultured bacterium	D_6__uncultured organism		D_6__Pantoea agglomerans
				D_6__uncultured bacterium	D_6__uncultured Rhodocyclaceae bacterium		D_6__uncultured bacterium
				D_6__uncultured Bacteroidetes bacterium	D_6__uncultured bacterium		D_6__uncultured gamma proteobacterium
				D_6__planctomycete MS3057	D_6__uncultured bacterium		D_6__Rivularia sp. PCC 7116
				D_6__uncultured Bacteroidetes bacterium	D_6__uncultured Planctomycetales bacterium		D_6__uncultured bacterium
				D_6__Staphylococcus succinus	D_6__uncultured bacterium		D_6__uncultured bacterium
				D_6__uncultured planctomycete	D_6__Chryseobacterium sp. JIP 13/00 (2)		D_6__uncultured bacterium
				D_6__uncultured Bacteroidetes bacterium	D_6__uncultured marine bacterium		D_6__uncultured organism
				D_6__uncultured bacterium	D_6__uncultured bacterium		D_6__uncultured Gram-positive bacterium
				D_6__uncultured planctomycete	D_6__uncultured bacterium		D_6__uncultured beta proteobacterium
				D_6__Vibrio sp. PH19	D_6__Bacillus weihenstephanensis		D_6__uncultured bacterium
				D_6__uncultured bacterium	D_6__uncultured bacterium		D_6__Pseudovibrio sp. SPO723
				D_6__uncultured bacterium	D_6__uncultured bacterium		D_6__uncultured bacterium
				D_6__uncultured organism	D_6__uncultured bacterium		D_6__Bacillus pseudofirmus OF4
				D_6__uncultured bacterium	D_6__uncultured bacterium		D_6__uncultured organism
				D_6__uncultured bacterium	D_6__uncultured actinobacterium		D_6__uncultured Acidobacteria bacterium
				D_6__uncultured bacterium	D_6__uncultured gamma proteobacterium		D_6__uncultured bacterium
				D_6__uncultured alpha proteobacterium	D_6__uncultured gamma proteobacterium
				D_6__uncultured alpha proteobacterium	D_6__uncultured bacterium
				D_6__uncultured bacterium	D_6__uncultured bacterium
				D_6__uncultured Bacteroidetes bacterium	D_6__uncultured bacterium
				D_6__uncultured bacterium	D_6__uncultured bacterium
				D_6__uncultured bacterium	D_6__[Clostridium] sordellii
				D_6__uncultured bacterium	D_6__uncultured Acidimicrobiales bacterium
				D_6__uncultured gamma proteobacterium	D_6__uncultured bacterium
				D_6__uncultured bacterium	D_6__bacterium WH5-6
				D_6__Aliivibrio fischeri	D_6__Bacillus pseudofirmus OF4
				D_6__Vibrionaceae bacterium KMM 6351	D_6__Hydrocoleum glutinosum M2
				D_6__uncultured delta proteobacterium	D_6__uncultured bacterium
				D_6__uncultured alpha proteobacterium	D_6__uncultured planctomycete
				D_6__uncultured Gram-positive bacterium	D_6__uncultured bacterium
				D_6__uncultured bacterium	D_6__uncultured bacterium
				D_6__uncultured bacterium	D_6__Flexibacter aurantiacus subsp. copepodarum
				D_6__Pseudovibrio sp. SPO723	D_6__Propionibacterium acnes
				D_6__sulfate-reducing bacterium SFA3	D_6__uncultured delta proteobacterium
				D_6__uncultured bacterium	D_6__uncultured bacterium
				D_6__uncultured Acidobacteria bacterium	D_6__uncultured Lyngbya sp.
				D_6__uncultured Planctomycetales bacterium	D_6__uncultured bacterium
				D_6__uncultured bacterium	D_6__uncultured bacterium
					D_6__Rhodopirellula sp. 6C
					D_6__uncultured microorganism
					D_6__uncultured rumen bacterium
					D_6__uncultured Verrucomicrobia bacterium
					D_6__uncultured bacterium
					D_6__uncultured alpha proteobacterium
					D_6__uncultured bacterium
					D_6__uncultured alpha proteobacterium
					D_6__uncultured bacterium
					D_6__uncultured bacterium
					D_6__uncultured rumen bacterium
					D_6__uncultured bacterium
					D_6__uncultured Bacteroidetes bacterium
					D_6__uncultured bacterium
					D_6__uncultured rumen bacterium
					D_6__uncultured bacterium
					D_6__Tropicimonas isoalkanivorans
					D_6__uncultured bacterium
					D_6__uncultured bacterium
					D_6__uncultured bacterium
					D_6__uncultured bacterium
					D_6__uncultured bacterium
					D_6__Hydrocoleum lyngbyaceum HBC7
					D_6__uncultured gamma proteobacterium
					D_6__uncultured planctomycete
					D_6__uncultured organism
					D_6__uncultured bacterium
					D_6__uncultured bacterium
					D_6__uncultured bacterium
					D_6__uncultured sediment bacterium
					D_6__Labrenzia marina
					D_6__Serratia sp. ITA-1
					D_6__uncultured bacterium
					D_6__uncultured bacterium
					D_6__uncultured Flavobacterium sp.
					D_6__uncultured bacterium
					D_6__uncultured bacterium
					D_6__uncultured organism
					D_6__uncultured bacterium
					D_6__uncultured bacterium
					D_6__uncultured archaeon
					D_6__uncultured Acidimicrobidae bacterium
					D_6__uncultured bacterium
					D_6__uncultured bacterium
					D_6__uncultured Gram-positive bacterium HOC39
					D_6__uncultured bacterium
					D_6__uncultured organism
					D_6__uncultured bacterium
					D_6__uncultured bacterium
					D_6__uncultured bacterium
					D_6__uncultured bacterium
					D_6__uncultured bacterium
					D_6__Coccinimonas marina
					D_6__uncultured bacterium
					D_6__uncultured bacterium
					D_6__uncultured cyanobacterium
					D_6__uncultured organism
					D_6__uncultured bacterium
					D_6__uncultured bacterium
					D_6__Hyella sp. LEGE 07179
					D_6__uncultured bacterium
					D_6__uncultured bacterium
					D_6__uncultured bacterium
					D_6__uncultured bacterium
					D_6__uncultured gamma proteobacterium
					D_6__Cyanothece sp. SKTU126
					D_6__uncultured bacterium
					D_6__uncultured bacterium
					D_6__uncultured bacterium
					D_6__uncultured bacterium
					D_6__uncultured bacterium
					D_6__uncultured bacterium
					D_6__uncultured bacterium
					D_6__uncultured bacterium
					D_6__uncultured Planctomycetales bacterium
					D_6__uncultured rumen bacterium
					D_6__uncultured bacterium
					D_6__uncultured bacterium
					D_6__bacterium 22E1_Frozen
					D_6__uncultured Flavobacterium sp.
					D_6__Kytococcus sp. MC7-1
					D_6__uncultured Rhodothermaceae bacterium
					D_6__uncultured bacterium
					D_6__uncultured bacterium
					D_6__uncultured bacterium
					D_6__uncultured bacterium
					D_6__uncultured Planctomycetales bacterium
					D_6__uncultured bacterium
					D_6__bacterium 14W325
					D_6__uncultured bacterium
					D_6__uncultured bacterium
					D_6__uncultured bacterium
					D_6__uncultured bacterium
					D_6__Labrenzia marina
					D_6__uncultured bacterium
					D_6__uncultured bacterium
					D_6__uncultured bacterium
					D_6__uncultured Planctomyces sp.
					D_6__uncultured bacterium
					D_6__uncultured bacterium
					D_6__alpha proteobacterium NAMAF002
					D_6__uncultured bacterium
					D_6__uncultured bacterium
					D_6__Roseibium hamelinense
					D_6__uncultured bacterium
					D_6__uncultured bacterium
					D_6__uncultured cyanobacterium
					D_6__uncultured bacterium
					D_6__uncultured rumen bacterium
					D_6__uncultured Planctomycetales bacterium
					D_6__uncultured planctomycete
					D_6__Ferrimonas sp. C512
					D_6__Rhodobacteraceae bacterium KLH11
					D_6__uncultured gamma proteobacterium
					D_6__uncultured organism
					D_6__uncultured rumen bacterium
					D_6__uncultured bacterium
					D_6__uncultured bacterium
					D_6__uncultured Myxococcales bacterium
					D_6__uncultured alpha proteobacterium
					D_6__uncultured bacterium
					D_6__uncultured bacterium
					D_6__uncultured bacterium
					D_6__uncultured bacterium
					D_6__uncultured Alcaligenes sp.
					D_6__uncultured bacterium
					D_6__uncultured bacterium
					D_6__uncultured bacterium
					D_6__uncultured bacterium
					D_6__uncultured bacterium
					D_6__uncultured bacterium
					D_6__uncultured bacterium
					D_6__uncultured bacterium
					D_6__Winogradskyella sp. CP32
					D_6__uncultured bacterium
					D_6__Alteromonadaceae bacterium HSML-FTL-9e
					D_6__blood disease bacterium A2 HR-MARDI
					D_6__uncultured bacterium
					D_6__uncultured alpha proteobacterium
					D_6__uncultured Desulfobulbaceae bacterium
					D_6__uncultured alpha proteobacterium
					D_6__uncultured Sphingomonadales bacterium
					D_6__Psychromonas sp. SP041
					D_6__uncultured bacterium
					D_6__Myroides [odoratimimus] CIP 103059
					D_6__uncultured bacterium
					D_6__uncultured alpha proteobacterium
					D_6__uncultured Halomonas sp.
					D_6__uncultured bacterium
					D_6__uncultured bacterium
					D_6__uncultured organism
					D_6__uncultured bacterium
					D_6__Wautersiella falsenii genomovar 2
					D_6__uncultured bacterium
					D_6__uncultured Rhizobiales bacterium
					D_6__uncultured bacterium
					D_6__uncultured bacterium
					D_6__uncultured bacterium
					D_6__Haloferula helveola
					D_6__Planctomyces maris DSM 8797
					D_6__uncultured alpha proteobacterium
					D_6__uncultured organism
					D_6__uncultured Verrucomicrobia bacterium
					D_6__uncultured archaeon
					D_6__Pseudoruegeria indica
					D_6__Roseibium sp. TrichSKD4
					D_6__uncultured Rhodovulum sp.
					D_6__uncultured bacterium
					D_6__Pleurocapsa sp. HA4302
					D_6__uncultured cyanobacterium
					D_6__uncultured bacterium
					D_6__uncultured bacterium
					D_6__uncultured rumen bacterium
					D_6__uncultured bacterium
					D_6__uncultured bacterium
					D_6__uncultured organism
					D_6__uncultured organism
					D_6__uncultured bacterium
					D_6__uncultured Planctomycetales bacterium
					D_6__Vibrio sp. S-1
					D_6__Chroococcidiopsis polansiana CCMP1489
					D_6__uncultured alpha proteobacterium
					D_6__uncultured bacterium
					D_6__uncultured bacterium
					D_6__uncultured bacterium
					D_6__uncultured bacterium
					D_6__uncultured bacterium
					D_6__uncultured Verrucomicrobia bacterium
					D_6__uncultured bacterium
					D_6__Vibrio sp. E20122
					D_6__uncultured bacterium
